# Supplementary material for: Longitudinal Association Between the Consumption of Vegetables, Fruits, and Red Meat and Diabetes Disease Burden: An Analysis of Multiple Global Datasets
Source: Nutrients. 2025 Apr 3;17(7):1256. doi: 10.3390/nu17071256 (PMC11990858; doi:10.3390/nu17071256)
Supplement: Supplementary file 1 [file nutrients-17-01256-s001.zip]

Archive with 1 entries (1 files):
- nutrients-3523645-supplementary.pdf
